# Supplementary material for: Transcriptome Analysis Showed a Differential Signature between Invasive and Non-invasive Corticotrophinomas
Source: Front Endocrinol (Lausanne). 2017 Mar 22;8:55. doi: 10.3389/fendo.2017.00055 (PMC5360720; doi:10.3389/fendo.2017.00055)
Supplement: Supplementary file 2 [file Table_2.XLSX]

## Sheet: Supp Table 2
	Supplemental Table 2: Genes differentially expressed in invasive versus non-invasive corticotrophinomas.
Transcript Cluster ID	Gene Symbol	Description	Fold Change	ANOVA p-value	FDR p-value	Chromosome
2927967	ABRACL	ABRA C-terminal like	11.87	1e-05	0.010564	chr6
3090209	ADAM28	ADAM metallopeptidase domain 28	2.1	8.8e-05	0.022845	chr8
2558736	ADD2	adducin 2 (beta)	-3.54	0.000389	0.03727	chr2
2411642	AGBL4	ATP/GTP binding protein-like 4	-2.27	0.00043	0.03921	chr1
2931569	AKAP12	A kinase (PRKA) anchor protein 12	-2.68	0.000476	0.041964	chr6
3209726	ALDH1A1	aldehyde dehydrogenase 1 family, member A1	10.95	0.000237	0.031613	chr9
2320188	ANGPTL7	angiopoietin-like 7	15.2	3.5e-05	0.015151	chr1
3557614	AP1G2	adaptor-related protein complex 1, gamma 2 subunit	2.89	1e-05	0.010564	chr14
3604006	ARNT2	aryl-hydrocarbon receptor nuclear translocator 2	-2.61	1.1e-05	0.011139	chr15
3137530	ASPH	aspartate beta-hydroxylase	2.23	0.000341	0.035806	chr8
3817186	ATCAY	ataxia, cerebellar, Cayman type	-7.18	0.000173	0.029102	chr19
3643752	BAIAP3	BAI1-associated protein 3	-2.62	0.000602	0.046232	chr16
3462930	BBS10	Bardet-Biedl syndrome 10	2.58	0.000144	0.027068	chr12
2780143	BDH2	3-hydroxybutyrate dehydrogenase, type 2	5.8	0.000503	0.042625	chr4
2842429	BRCC3	BRCA1/BRCA2-containing complex, subunit 3; KIAA1191; chromosome 5 open reading frame 25	2.05	0.000397	0.037592	chr5
2845591	BRD9	bromodomain containing 9	2.19	1.5e-05	0.011139	chr5
3347939	C11orf87	chromosome 11 open reading frame 87	-19.63	0.000686	0.049084	chr11
3550234	C14orf132	chromosome 14 open reading frame 132	-3.94	0.000207	0.030653	chr14
3762753	CA10	carbonic anhydrase X	7.06	0.000701	0.049354	chr17
3105506	CA13	carbonic anhydrase XIII; uncharacterized LOC100507258	2.82	0.000693	0.049084	chr8
3630668	CALML4	calmodulin-like 4; protein inhibitor of activated STAT, 1	5.55	0.000353	0.035833	chr15
3315181	CALY	calcyon neuron-specific vesicular protein	-4.33	0.00066	0.049084	chr10
2662331	CAMK1	calcium/calmodulin-dependent protein kinase I; 8-oxoguanine DNA glycosylase	-2.46	2.5e-05	0.013222	chr3
2674845	CAMKV	CaM kinase-like vesicle-associated	-4.1	0.000284	0.034311	chr3
3389450	CARD16	caspase recruitment domain family, member 16	3.11	0.000304	0.034763	chr11
3020302	CAV1	caveolin 1, caveolae protein, 22kDa	-9.03	0.000103	0.024751	chr7
2553771	CCDC88A	coiled-coil domain containing 88A	-2.33	0.000689	0.049084	chr2
3023103	CCDC136	coiled-coil domain containing 136	-2.71	0.000331	0.035436	chr7
2855542	CCL28	chemokine (C-C motif) ligand 28	6.43	0.000346	0.035806	chr5
3401704	CCND2	cyclin D2	27.61	3e-05	0.013711	chr12
2636125	CD200	CD200 molecule	-4.56	0.000686	0.049084	chr3
3405440	CDKN1B	cyclin-dependent kinase inhibitor 1B (p27, Kip1)	5.87	0.000135	0.027068	chr12
3201437	CDKN2A	cyclin-dependent kinase inhibitor 2A	-2.01	0.000344	0.035806	chr9
3632107	CELF6	CUGBP, Elav-like family member 6	-2.26	0.00053	0.043999	chr15
2971564	CEP85L	centrosomal protein 85kDa-like	5.77	2.6e-05	0.013222	chr6
3190420	CERCAM	cerebral endothelial cell adhesion molecule; uncharacterized LOC100506065	-2.33	0.000235	0.031613	chr9
2475407	CLIP4	CAP-GLY domain containing linker protein family, member 4	-2.45	0.000209	0.030653	chr2
3260265	CNNM1	cyclin M1	-2.75	0.000162	0.02847	chr10
3226844	CRAT	carnitine O-acetyltransferase	-3.04	9.5e-05	0.023649	chr9
3875242	CRLS1	cardiolipin synthase 1	2.28	0.000314	0.034914	chr20
3126504	CSGALNACT1	chondroitin sulfate N-acetylgalactosaminyltransferase 1	-8.2	0.000234	0.031613	chr8
2955761	CYP39A1	cytochrome P450, family 39, subfamily A, polypeptide 1	3	2e-06	0.008208	chr6
3983228	DACH2	dachshund homolog 2 (Drosophila)	-4.04	0.000165	0.028478	chrX
3177880	DAPK1	death-associated protein kinase 1	-7.8	3.7e-05	0.015151	chr9
3487095	DGKH	diacylglycerol kinase, eta; uncharacterized LOC283508	-2.7	0.000144	0.027068	chr13
2413907	DHCR24	24-dehydrocholesterol reductase	6.87	7.97e-07	0.004751	chr1
3845990	DIRAS1	DIRAS family, GTP-binding RAS-like 1	-4.97	0.000346	0.035806	chr19
3363266	DKK3	dickkopf 3 homolog (Xenopus laevis)	-4.28	6.5e-05	0.018575	chr11
3988435	DOCK11	dedicator of cytokinesis 11	-7.17	0.000299	0.034763	chrX
3432556	DTX1	deltex homolog 1 (Drosophila); uncharacterized LOC100129447	-4.66	2.9e-05	0.013711	chr12
2655606	ECE2	endothelin converting enzyme 2	-3.01	1.4e-05	0.011139	chr3
3087438	EFHA2	EF-hand domain family, member A2	2.22	1.4e-05	0.011139	chr8
2682088	EIF4E3	eukaryotic translation initiation factor 4E family member 3	-2.8	0.000309	0.034798	chr3
3850960	ELAVL3	ELAV (embryonic lethal, abnormal vision, Drosophila)-like 3 (Hu antigen C)	-9.7	0.000527	0.043999	chr19
3347431	ELMOD1	ELMO/CED-12 domain containing 1; uncharacterized LOC643923	-5.75	0.000495	0.042625	chr11
3454157	FAIM2	Fas apoptotic inhibitory molecule 2	-3.3	3.8e-05	0.015151	chr12
2777487	FAM13A	family with sequence similarity 13, member A; FAM13A antisense RNA 1 (non-protein coding)	4.25	1e-05	0.010564	chr4
3949722	FAM19A5	family with sequence similarity 19 (chemokine (C-C motif)-like), member A5; uncharacterized LOC284933	-2.14	0.000214	0.031077	chr22
2519294	FAM171B	family with sequence similarity 171, member B	-3.29	0.000595	0.046072	chr2
3257098	FAS	Fas (TNF receptor superfamily, member 6)	2.91	1.5e-05	0.011139	chr10
2966193	FAXC	failed axon connections homolog (Drosophila)	-2.31	2.2e-05	0.013222	chr6
2815139	FCHO2	FCH domain only 2	3.02	0.000361	0.035833	chr5
2823326	FER	fer (fps/fes related) tyrosine kinase	2.26	0.00057	0.045472	chr5
2612100	FGD5	FYVE, RhoGEF and PH domain containing 5; FYVE, RhoGEF and PH domain containing 5 pseudogene	-6.16	0.00059	0.045956	chr3
3992408	FHL1	four and a half LIM domains 1	-3.33	0.000557	0.045058	chrX
3830216	FXYD5	FXYD domain containing ion transport regulator 5; uncharacterized LOC100127972	-4.09	0.000253	0.031843	chr19
2947889	GABBR1	gamma-aminobutyric acid (GABA) B receptor, 1	-2.76	0.000109	0.025223	chr6
3044129	GGCT	gamma-glutamylcyclotransferase	2.04	0.000377	0.036683	chr7
2705690	GHSR	growth hormone secretagogue receptor	-10.13	8e-06	0.010564	chr3
3661940	GNAO1	guanine nucleotide binding protein (G protein), alpha activating activity polypeptide O	-3.95	2.9e-05	0.013711	chr16
2992814	GPNMB	glycoprotein (transmembrane) nmb	2.76	0.000246	0.031816	chr7
3985260	GPRASP1	G protein-coupled receptor associated sorting protein 1; G protein-coupled receptor associated sorting protein 2	-3.04	0.000287	0.034499	chrX
3985305	GPRASP2	G protein-coupled receptor associated sorting protein 2; ARMCX5-GPRASP2 readthrough	-3.26	0.000147	0.027068	chrX
2343511	IFI44	interferon-induced protein 44	43.02	0.00012	0.025879	chr1
3942766	INPP5J	inositol polyphosphate-5-phosphatase J	4.24	0.000318	0.034929	chr22
3412296	IRAK4	interleukin-1 receptor-associated kinase 4	2.59	0.000546	0.044806	chr12
2759158	JAKMIP1	janus kinase and microtubule interacting protein 1	-2.29	1.9e-05	0.012663	chr4
3672886	JPH3	junctophilin 3; uncharacterized LOC100653213; uncharacterized LOC100652950; kelch domain containing 4; uncharacterized LOC100129637	-2.29	0.000325	0.035196	chr16
3908901	KCNB1	potassium voltage-gated channel, Shab-related subfamily, member 1	-2.08	4e-06	0.009604	chr20
2428119	KCND3	potassium voltage-gated channel, Shal-related subfamily, member 3	-7.65	3e-06	0.009604	chr1
2613293	KCNH8	potassium voltage-gated channel, subfamily H (eag-related), member 8	10.36	0.000554	0.045037	chr3
3304073	KCNIP2	Kv channel interacting protein 2	-4.26	0.000146	0.027068	chr10
2444842	KIAA0040	KIAA0040	7.11	5e-06	0.009604	chr1
3963676	KIAA0930	KIAA0930	-3.04	2.5e-05	0.013222	chr22
2545007	KIF3C	kinesin family member 3C	-2.09	0.000618	0.046754	chr2
3418249	KIF5A	kinesin family member 5A	-2.5	0.000251	0.031816	chr12
2952959	KIF6	kinesin family member 6	-2.23	0.00011	0.025223	chr6
2514516	KLHL23	kelch-like 23 (Drosophila); PHOSPHO2-KLHL23 readthrough	-2.94	0.000566	0.045472	chr2
2567167	LONRF2	LON peptidase N-terminal domain and ring finger 2	-4.05	0.000146	0.027068	chr2
3982293	MAGEE1	melanoma antigen family E, 1	-2.51	6.09e-07	0.004751	chrX
3611126	MEF2A	myocyte enhancer factor 2A; LysM, putative peptidoglycan-binding, domain containing 4	-2.12	0.000271	0.03302	chr15
2786567	MGARP	mitochondria-localized glutamic acid-rich protein; NADH dehydrogenase (ubiquinone) 1, subcomplex unknown, 1, 6kDa	8.7	4e-05	0.015427	chr4
2989493	MIOS	missing oocyte, meiosis regulator, homolog (Drosophila)	2.33	8.7e-05	0.022798	chr7
3367673	MPPED2	metallophosphoesterase domain containing 2	-9.51	8.6e-05	0.022798	chr11
3511189	MTRF1	mitochondrial translational release factor 1	2.19	0.000123	0.026234	chr13
2470838	MYCN	v-myc myelocytomatosis viral related oncogene, neuroblastoma derived (avian); MYCN opposite strand/antisense RNA (non-protein coding)	-3.73	0.000304	0.034763	chr2
3508644	N4BP2L1	NEDD4 binding protein 2-like 1	-2.95	0.000305	0.034763	chr13
3344142	NAALAD2	N-acetylated alpha-linked acidic dipeptidase 2	-9.34	0.0002	0.030527	chr11
4014759	NAP1L3	nucleosome assembly protein 1-like 3	-3.06	0.000105	0.024751	chrX
2777447	NAP1L5	nucleosome assembly protein 1-like 5	-2.36	0.000154	0.028181	chr4
3985534	NGFRAP1	nerve growth factor receptor (TNFRSF16) associated protein 1	-2.11	0.000299	0.034763	chrX
3564071	NIN	ninein (GSK3B interacting protein)	3.23	0.000269	0.03302	chr14
2623859	NISCH	nischarin	-3.03	0.000689	0.049084	chr3
3654699	NUPR1	nuclear protein, transcriptional regulator, 1	3.63	0.000291	0.034664	chr16
2910218	PAQR8	progestin and adipoQ receptor family member VIII	3.05	0.000318	0.034929	chr6
3726211	PDK2	pyruvate dehydrogenase kinase, isozyme 2; sterile alpha motif domain containing 14	-2.2	0.000138	0.027068	chr17
3301218	PDLIM1	PDZ and LIM domain 1	4.14	0.000239	0.031613	chr10
3141346	PEX2	peroxisomal biogenesis factor 2	3.57	0.0006	0.046209	chr8
2514563	PHOSPHO2-KLHL23	PHOSPHO2-KLHL23 readthrough; kelch-like 23 (Drosophila)	-2.96	0.000554	0.045037	chr2
2713095	PIGZ	phosphatidylinositol glycan anchor biosynthesis, class Z; uncharacterized LOC100128950	-2.1	0.000115	0.02546	chr3
3061997	PON2	paraoxonase 2	3.71	4.2e-05	0.015427	chr7
2995811	PPP1R17	protein phosphatase 1, regulatory subunit 17	-10.81	2.2e-05	0.013222	chr7
2344393	PRKACB	protein kinase, cAMP-dependent, catalytic, beta	-2.02	0.000103	0.024751	chr1
2548500	PRKD3	protein kinase D3	6.81	0.000105	0.024751	chr2
3375049	PRPF19	PRP19/PSO4 pre-mRNA processing factor 19 homolog (S. cerevisiae)	-2.39	0.000446	0.039676	chr11
3329983	PTPRJ	protein tyrosine phosphatase, receptor type, J	-4.29	0.000206	0.030653	chr11
3568616	RAB15	RAB15, member RAS oncogene family; churchill domain containing 1	-2.14	0.000125	0.026349	chr14
2515783	RAPGEF4	Rap guanine nucleotide exchange factor (GEF) 4	-3.33	0.000686	0.049084	chr2
2988459	RBAK	RB-associated KRAB zinc finger; RBAK-LOC389458 readthrough; uncharacterized LOC389458	2.06	0.000501	0.042625	chr7
2463227	RGS7	regulator of G-protein signaling 7; protein-kinase, interferon-inducible double stranded RNA dependent inhibitor, repressor of (P58 repressor)	-6.48	1e-05	0.010564	chr1
3478333	RIMBP2	RIMS binding protein 2	-2.74	0.000158	0.028305	chr12
3722872	RUNDC3A	RUN domain containing 3A	-2.15	6.5e-05	0.018575	chr17
3193339	RXRA	retinoid X receptor, alpha	-2.57	6.5e-05	0.018575	chr9
2387126	RYR2	ryanodine receptor 2 (cardiac)	-5.5	0.000358	0.035833	chr1
3602004	SCAMP5	secretory carrier membrane protein 5	-2.69	0.000132	0.026843	chr15
3970476	SCML1	sex comb on midleg-like 1 (Drosophila)	5.33	5.7e-05	0.017781	chrX
3830051	SCN1B	sodium channel, voltage-gated, type I, beta subunit	-4.29	0.000234	0.031613	chr19
2855285	SEPP1	selenoprotein P, plasma, 1	3.36	0.000265	0.03302	chr5
3947227	SEPT3	septin 3	-11.83	9e-05	0.022919	chr22
3940901	SEZ6L	seizure related 6 homolog (mouse)-like	-49.33	0.00058	0.045814	chr22
3369366	SLC1A2	solute carrier family 1 (glial high affinity glutamate transporter), member 2	-4.88	0.00017	0.028867	chr11
3290746	SLC16A9	solute carrier family 16, member 9 (monocarboxylic acid transporter 9); uncharacterized LOC100129721	2.96	0.000637	0.04764	chr10
2528774	SLC4A3	solute carrier family 4, anion exchanger, member 3	-2.69	0.000238	0.031613	chr2
3087659	SLC7A2	solute carrier family 7 (cationic amino acid transporter, y+ system), member 2	7.35	5e-06	0.009604	chr8
3062193	SLC25A13	solute carrier family 25 (aspartate/glutamate carrier), member 13	3.02	1.2e-05	0.011139	chr7
3212420	SLC28A3	solute carrier family 28 (sodium-coupled nucleoside transporter), member 3	5.11	4.6e-05	0.015705	chr9
2779823	SLC39A8	solute carrier family 39 (zinc transporter), member 8	2.75	0.000423	0.038999	chr4
3373893	SLC43A1	solute carrier family 43, member 1	4.14	4.93e-07	0.004751	chr11
2541944	SMC6	structural maintenance of chromosomes 6; Gen endonuclease homolog 1 (Drosophila)	2.15	5e-05	0.0165	chr2
2888399	SNCB	synuclein, beta	-2.26	0.000251	0.031816	chr5
3381317	STARD10	StAR-related lipid transfer (START) domain containing 10	-2.79	7e-06	0.010057	chr11
3146103	STK3	serine/threonine kinase 3	4.78	6e-06	0.010057	chr8
3873699	STK35	serine/threonine kinase 35	2.93	0.000393	0.037361	chr20
3963115	SULT4A1	sulfotransferase family 4A, member 1	-4.16	3.1e-05	0.013711	chr22
3375396	SYT7	synaptotagmin VII	-3.03	0.00039	0.03727	chr11
2635998	TAGLN3	transgelin 3	-6.39	0.000543	0.044782	chr3
3264621	TCF7L2	transcription factor 7-like 2 (T-cell specific, HMG-box)	-3.59	3.8e-05	0.015151	chr10
3098935	TGS1	trimethylguanosine synthase 1	2.05	5.9e-05	0.017781	chr8
3772661	TIMP2	TIMP metallopeptidase inhibitor 2; differential display clone 8	-3.07	0.000178	0.029718	chr17
3751042	TLCD1	TLC domain containing 1; ribosomal protein L23a; small nucleolar RNA, C/D box 4A	2.51	0.000371	0.03621	chr17
3581090	TMEM179	transmembrane protein 179; uncharacterized LOC100288144	-2.17	2.6e-05	0.013222	chr14
2405284	TMEM54	transmembrane protein 54; hippocalcin	-2.81	1.5e-05	0.011139	chr1
3144235	TMEM55A	transmembrane protein 55A	2.34	9.3e-05	0.023441	chr8
2458513	TMEM63A	transmembrane protein 63A	2.52	4.2e-05	0.015427	chr1
3847959	TUBB4A	tubulin, beta 4A class IVa	-5.52	0.000331	0.035436	chr19
3669552	VAT1L	vesicle amine transport protein 1 homolog (T. californica)-like	-23.83	4e-06	0.009604	chr16
3986647	VSIG1	V-set and immunoglobulin domain containing 1	2.76	0.000117	0.02546	chrX
3114240	WDYHV1	WDYHV motif containing 1	2.17	0.000416	0.038726	chr8
2845474	ZDHHC11	zinc finger, DHHC-type containing 11; zinc finger, DHHC-type containing 11B	2.16	0.00067	0.049084	chr5
2817731	ZFYVE16	zinc finger, FYVE domain containing 16	2.2	0.000157	0.028305	chr5
3856646	ZNF208	zinc finger protein 208	13.55	1.8e-05	0.012663	chr19
3856720	ZNF676	zinc finger protein 676; zinc finger protein 728; zinc finger protein 43; zinc finger protein 729; zinc finger protein 208; zinc finger protein 99	29.28	0.000198	0.030477	chr19
3053229	ZNF680	zinc finger protein 680	3.79	0.000411	0.038491	chr7
2622970	ID 2622970		-2.49	0.000497	0.042625	chr3
2933392	ID 933392		-2.28	0.000185	0.029736	chr6
2615892	ID 615892		-2.07	0.000513	0.043253	chr3
3063035	ID 3063035		-10.29	4.4e-05	0.015544	chr7
2667243	ID 2667243		-4.67	2.4e-05	0.013222	chr3
	ID: transcript ID, no gene symbol available.
